# Supplementary material for: Plastid Phylogenomics Provide Evidence to Accept Two New Members of Ligusticopsis (Apiaceae, Angiosperms)
Source: Int J Mol Sci. 2022 Dec 26;24(1):382. doi: 10.3390/ijms24010382 (PMC9820081; doi:10.3390/ijms24010382)
Supplement: Supplementary file 1 [file ijms-24-00382-s001.zip › Table S1.xlsx]

## Sheet: Sheet1
Table S1. Taxa newly sequenced in the present study.
Taxa	Locality	Voucher information	Herbarium information	No. of clean reads	No. of mapped reads	Sequencing coverage (×)	GenBank Accession
							Plastome	ITS
Peucedanum nanum	Lasa, Xizang, China	LCK20211017-02	Sichuan University	31564816	1025204	1022.35	OP796659	OP730699
Peucedanum violaceum	Miling, Xizang, China	LCK2021101903	Sichuan University	33651636	543725	536.171	OP796658	OP730700
