# Supplementary material for: Plastid Phylogenomics Provide Evidence to Accept Two New Members of Ligusticopsis (Apiaceae, Angiosperms)
Source: Int J Mol Sci. 2022 Dec 26;24(1):382. doi: 10.3390/ijms24010382 (PMC9820081; doi:10.3390/ijms24010382)
Supplement: Supplementary file 1 [file ijms-24-00382-s001.zip › Table S3.xlsx]

## Sheet: Sheet1
Table S3. Codon usage and relative synonymous codon usage (RSCU) values of protein-coding genes of the thirteen plastomes.
Amino Acid	Codon	Ligusticopsis brachyloba		Ligusticopsis capillacea		Ligusticopsis daucoides		Ligusticopsis hispida		Ligusticopsis integrifolia		Ligusticopsis involucrata		Ligusticopsis modesta		Ligusticopsis oliveriana		Ligusticopsis rechingeriana		Ligusticopsis scapiformis		Ligusticopsis wallichiana		Peucedanum nanum		Peucedanum violaceum
		Number	RSCU	Number	RSCU	Number	RSCU	Number	RSCU	Number	RSCU	Number	RSCU	Number	RSCU	Number	RSCU	Number	RSCU	Number	RSCU	Number	RSCU	Number	RSCU	Number	RSCU
Phe	UUU	863	1.35	864	1.35	865	1.35	867	1.35	864	1.35	863	1.35	865	1.35	862	1.35	866	1.35	865	1.35	864	1.35	867	1.35	864	1.35
	UUC	415	0.65	414	0.65	417	0.65	417	0.65	416	0.65	414	0.65	417	0.65	416	0.65	419	0.65	416	0.65	416	0.65	418	0.65	419	0.65
Leu	UUA	799	2	801	2	799	1.99	797	1.98	796	1.99	790	1.98	797	1.99	784	1.97	796	1.98	802	2	796	1.99	790	1.97	791	1.98
	UUG	472	1.18	474	1.18	470	1.17	477	1.19	475	1.19	476	1.19	475	1.18	478	1.2	475	1.18	474	1.18	475	1.19	475	1.19	476	1.19
	CUU	503	1.26	504	1.26	507	1.27	508	1.26	502	1.25	505	1.26	503	1.25	501	1.26	507	1.26	506	1.26	504	1.26	505	1.26	506	1.26
	CUC	158	0.39	158	0.39	160	0.4	155	0.39	159	0.4	157	0.39	160	0.4	159	0.4	158	0.39	155	0.39	158	0.39	159	0.4	159	0.4
	CUA	321	0.8	321	0.8	319	0.8	324	0.81	321	0.8	321	0.8	322	0.8	319	0.8	324	0.81	323	0.8	322	0.8	323	0.81	323	0.81
	CUG	149	0.37	149	0.37	149	0.37	149	0.37	149	0.37	150	0.38	150	0.37	150	0.38	149	0.37	148	0.37	150	0.37	149	0.37	148	0.37
Ile	AUU	928	1.44	932	1.45	933	1.45	930	1.44	932	1.45	925	1.44	936	1.45	923	1.45	933	1.45	932	1.45	928	1.44	928	1.44	930	1.44
	AUC	365	0.57	364	0.57	365	0.57	364	0.56	364	0.57	362	0.56	363	0.56	361	0.57	366	0.57	364	0.57	364	0.57	367	0.57	367	0.57
	AUA	636	0.99	635	0.99	638	0.99	641	0.99	636	0.99	637	0.99	634	0.98	632	0.99	638	0.99	635	0.99	635	0.99	638	0.99	637	0.99
Met	AUG	522	1	524	1	523	1	525	1	525	1	525	1	524	1	523	1	526	1	524	1	521	1	522	1	522	1
Val	GUU	487	1.52	485	1.52	485	1.52	489	1.53	484	1.52	484	1.52	484	1.51	482	1.51	486	1.52	485	1.52	487	1.52	485	1.52	484	1.52
	GUC	147	0.46	147	0.46	146	0.46	147	0.46	147	0.46	147	0.46	148	0.46	148	0.47	148	0.46	146	0.46	147	0.46	146	0.46	146	0.46
	GUA	462	1.44	467	1.46	462	1.45	465	1.45	466	1.46	464	1.46	466	1.46	461	1.45	466	1.46	465	1.46	463	1.45	465	1.46	464	1.45
	GUG	183	0.57	179	0.56	183	0.57	181	0.56	180	0.56	180	0.56	180	0.56	182	0.57	181	0.57	181	0.57	182	0.57	182	0.57	182	0.57
Ser	UCU	479	1.72	479	1.73	477	1.72	479	1.72	480	1.73	476	1.72	479	1.73	476	1.72	478	1.72	479	1.73	477	1.71	476	1.72	477	1.72
	UCC	263	0.94	260	0.94	262	0.94	263	0.95	259	0.93	262	0.95	260	0.94	262	0.95	263	0.95	258	0.93	262	0.94	263	0.95	262	0.95
	UCA	314	1.13	314	1.13	314	1.13	315	1.13	315	1.14	311	1.13	316	1.14	311	1.13	315	1.13	314	1.13	315	1.13	313	1.13	313	1.13
	UCG	175	0.63	173	0.62	176	0.63	173	0.62	173	0.62	171	0.62	173	0.62	170	0.62	174	0.63	174	0.63	175	0.63	176	0.63	174	0.63
	AGU	341	1.22	342	1.23	342	1.23	340	1.22	340	1.23	343	1.24	340	1.22	339	1.23	341	1.23	341	1.23	339	1.22	336	1.21	336	1.21
	AGC	99	0.36	98	0.35	96	0.35	98	0.35	98	0.35	94	0.34	98	0.35	98	0.36	96	0.35	98	0.35	101	0.36	99	0.36	100	0.36
Pro	CCU	382	1.61	383	1.61	384	1.62	383	1.61	382	1.61	382	1.61	382	1.61	384	1.62	382	1.61	381	1.6	383	1.61	382	1.61	382	1.61
	CCC	171	0.72	173	0.73	170	0.72	172	0.72	172	0.72	172	0.73	172	0.72	171	0.72	172	0.72	172	0.72	171	0.72	172	0.73	171	0.72
	CCA	253	1.07	254	1.07	253	1.07	253	1.06	255	1.07	252	1.06	255	1.07	250	1.06	253	1.07	253	1.06	252	1.06	252	1.06	251	1.06
	CCG	143	0.6	143	0.6	143	0.6	143	0.6	143	0.6	142	0.6	143	0.6	142	0.6	142	0.6	146	0.61	143	0.6	142	0.6	144	0.61
Thr	ACU	491	1.65	489	1.64	490	1.64	491	1.65	487	1.64	486	1.64	486	1.64	485	1.64	490	1.65	486	1.64	490	1.65	490	1.65	490	1.65
	ACC	215	0.72	217	0.73	217	0.73	215	0.72	219	0.74	215	0.73	220	0.74	216	0.73	216	0.73	219	0.74	215	0.72	215	0.73	215	0.73
	ACA	355	1.19	355	1.19	355	1.19	353	1.19	353	1.19	353	1.19	353	1.19	353	1.19	354	1.19	356	1.2	355	1.19	352	1.19	352	1.19
	ACG	131	0.44	129	0.43	130	0.44	129	0.43	128	0.43	128	0.43	128	0.43	128	0.43	130	0.44	127	0.43	131	0.44	129	0.44	129	0.44
Ala	GCU	567	1.8	566	1.79	568	1.8	568	1.8	566	1.8	566	1.79	566	1.8	565	1.79	568	1.8	566	1.79	566	1.8	565	1.79	565	1.79
	GCC	199	0.63	200	0.63	199	0.63	199	0.63	200	0.63	200	0.63	200	0.63	200	0.63	200	0.63	200	0.63	199	0.63	199	0.63	199	0.63
	GCA	351	1.11	350	1.11	350	1.11	350	1.11	348	1.1	350	1.11	348	1.1	349	1.11	350	1.11	351	1.11	350	1.11	352	1.12	353	1.12
	GCG	145	0.46	148	0.47	147	0.47	146	0.46	147	0.47	147	0.47	147	0.47	148	0.47	147	0.46	146	0.46	146	0.46	146	0.46	145	0.46
Tyr	UAU	685	1.6	689	1.6	689	1.6	687	1.6	686	1.6	689	1.6	688	1.6	688	1.6	689	1.6	687	1.6	686	1.6	688	1.6	687	1.61
	UAC	171	0.4	174	0.4	172	0.4	172	0.4	173	0.4	172	0.4	173	0.4	170	0.4	171	0.4	171	0.4	171	0.4	171	0.4	169	0.39
His	CAU	402	1.51	403	1.52	403	1.52	404	1.52	404	1.52	400	1.51	404	1.52	399	1.51	404	1.52	404	1.52	404	1.51	405	1.52	406	1.52
	CAC	130	0.49	127	0.48	129	0.48	129	0.48	127	0.48	129	0.49	127	0.48	130	0.49	129	0.48	128	0.48	130	0.49	129	0.48	129	0.48
Gln	CAA	603	1.52	603	1.51	606	1.52	606	1.52	606	1.52	605	1.52	607	1.52	604	1.52	606	1.52	603	1.51	607	1.52	606	1.52	605	1.52
	CAG	192	0.48	196	0.49	193	0.48	191	0.48	192	0.48	191	0.48	192	0.48	191	0.48	192	0.48	195	0.49	192	0.48	192	0.48	190	0.48
Asn	AAU	798	1.52	799	1.52	798	1.52	802	1.52	797	1.52	798	1.52	796	1.52	799	1.52	801	1.52	798	1.52	800	1.52	797	1.52	799	1.52
	AAC	255	0.48	253	0.48	253	0.48	252	0.48	253	0.48	251	0.48	253	0.48	252	0.48	251	0.48	251	0.48	253	0.48	253	0.48	252	0.48
Lys	AAA	903	1.52	902	1.51	903	1.51	902	1.51	901	1.52	902	1.51	902	1.51	902	1.52	903	1.51	901	1.52	901	1.51	896	1.51	898	1.52
	AAG	289	0.48	289	0.49	290	0.49	294	0.49	288	0.48	290	0.49	289	0.49	287	0.48	291	0.49	288	0.48	290	0.49	289	0.49	287	0.48
Asp	GAU	711	1.6	706	1.59	709	1.6	713	1.6	705	1.59	711	1.6	704	1.59	708	1.6	711	1.6	705	1.59	708	1.59	710	1.59	710	1.59
	GAC	180	0.4	182	0.41	180	0.4	180	0.4	182	0.41	179	0.4	182	0.41	179	0.4	179	0.4	182	0.41	180	0.41	182	0.41	182	0.41
Glu	GAA	870	1.51	869	1.51	870	1.51	871	1.51	869	1.51	868	1.51	869	1.51	866	1.51	872	1.51	867	1.51	869	1.51	868	1.51	868	1.51
	GAG	283	0.49	283	0.49	284	0.49	284	0.49	284	0.49	284	0.49	284	0.49	284	0.49	283	0.49	284	0.49	283	0.49	284	0.49	284	0.49
Cys	UGU	181	1.56	184	1.55	181	1.56	180	1.55	184	1.56	180	1.56	184	1.56	178	1.55	180	1.55	183	1.55	180	1.55	181	1.55	180	1.55
	UGC	51	0.44	53	0.45	51	0.44	52	0.45	52	0.44	51	0.44	52	0.44	51	0.45	53	0.45	53	0.45	52	0.45	52	0.45	52	0.45
Trp	UGG	398	1	399	1	399	1	398	1	399	1	395	1	399	1	396	1	398	1	398	1	397	1	397	1	397	1
Arg	CGU	308	1.38	308	1.38	307	1.37	307	1.37	309	1.38	308	1.38	309	1.38	306	1.37	309	1.38	308	1.38	308	1.38	308	1.39	309	1.38
	CGC	86	0.38	85	0.38	86	0.38	89	0.4	84	0.38	87	0.39	84	0.38	88	0.39	86	0.38	85	0.38	85	0.38	85	0.38	85	0.38
	CGA	312	1.39	310	1.39	310	1.39	307	1.37	310	1.39	309	1.38	309	1.38	309	1.38	308	1.38	311	1.39	312	1.39	310	1.39	310	1.39
	CGG	108	0.48	107	0.48	106	0.47	107	0.48	106	0.47	106	0.47	106	0.47	106	0.47	107	0.48	106	0.47	108	0.48	106	0.48	108	0.48
	AGA	399	1.78	397	1.78	400	1.79	397	1.78	398	1.78	399	1.78	399	1.79	402	1.79	398	1.78	400	1.79	399	1.78	394	1.77	394	1.77
	AGG	130	0.58	134	0.6	132	0.59	133	0.6	133	0.6	134	0.6	133	0.6	134	0.6	133	0.6	133	0.59	131	0.59	131	0.59	133	0.6
Gly	GGU	538	1.36	540	1.36	537	1.35	542	1.36	539	1.36	540	1.36	539	1.36	538	1.36	542	1.36	540	1.36	540	1.36	540	1.36	540	1.36
	GGC	179	0.45	181	0.46	180	0.45	177	0.45	181	0.46	180	0.45	181	0.46	180	0.45	180	0.45	181	0.46	178	0.45	181	0.46	181	0.46
	GGA	603	1.52	602	1.51	599	1.51	600	1.51	600	1.51	597	1.51	601	1.51	598	1.51	600	1.51	599	1.51	601	1.51	601	1.51	601	1.51
	GGG	268	0.68	267	0.67	272	0.69	270	0.68	269	0.68	269	0.68	269	0.68	270	0.68	268	0.67	269	0.68	270	0.68	268	0.67	267	0.67
TER	UAA	43	1.63	43	1.63	43	1.63	43	1.63	43	1.63	44	1.67	43	1.63	43	1.63	43	1.63	43	1.63	43	1.63	43	1.63	44	1.67
	UAG	20	0.76	19	0.72	20	0.76	20	0.76	20	0.76	19	0.72	20	0.76	20	0.76	20	0.76	20	0.76	20	0.76	20	0.76	19	0.72
	UGA	16	0.61	17	0.65	16	0.61	16	0.61	16	0.61	16	0.61	16	0.61	16	0.61	16	0.61	16	0.61	16	0.61	16	0.61	16	0.61
Total		22596		22612		22612		22631		22591		22553		22604		22522		22632		22597		22596		22581		22578
