# Supplementary material for: Plastid Phylogenomics Provide Evidence to Accept Two New Members of Ligusticopsis (Apiaceae, Angiosperms)
Source: Int J Mol Sci. 2022 Dec 26;24(1):382. doi: 10.3390/ijms24010382 (PMC9820081; doi:10.3390/ijms24010382)
Supplement: Supplementary file 1 [file ijms-24-00382-s001.zip › Table S4..xlsx]

## Sheet: Sheet1
Table S4. RNA editing sites detected in plastomes of P. nanum, P. violaceum and Ligusticopsis.
Gene	Ligusticopsis brachyloba		Ligusticopsis capillacea		Ligusticopsis daucoides		Ligusticopsis hispida		Ligusticopsis integrifolia		Ligusticopsis involucrata		Ligusticopsis modesta		Ligusticopsis oliveriana		Ligusticopsis rechingeriana		Ligusticopsis scapiformis		Ligusticopsis wallichiana		Peucedanum nanum		Peucedanum violaceum
	Effect	Score	Effect	Score	Effect	Score	Effect	Score	Effect	Score	Effect	Score	Effect	Score	Effect	Score	Effect	Score	Effect	Score	Effect	Score	Effect	Score	Effect	Score
accD	ACG (T) => ATG (M)	1	ACG (T) => ATG (M)	1	ACG (T) => ATG (M)	1	ACG (T) => ATG (M)	1	ACG (T) => ATG (M)	1	ACG (T) => ATG (M)	1	ACG (T) => ATG (M)	1	ACG (T) => ATG (M)	1	ACG (T) => ATG (M)	1	ACG (T) => ATG (M)	1	ACG (T) => ATG (M)	1	ACG (T) => ATG (M)	1	ACG (T) => ATG (M)	1
	TCG (S) => TTG (L)	0.8	TCG (S) => TTG (L)	0.8	TCG (S) => TTG (L)	0.8	TCG (S) => TTG (L)	0.8	TCG (S) => TTG (L)	0.8	TCG (S) => TTG (L)	0.8	TCG (S) => TTG (L)	0.8	TCG (S) => TTG (L)	0.8	TCG (S) => TTG (L)	0.8	TCG (S) => TTG (L)	0.8	TCG (S) => TTG (L)	0.8	TCG (S) => TTG (L)	0.8	TCG (S) => TTG (L)	0.8
	CCA (P) => TCA (S)	1	CCA (P) => TCA (S)	1	CCA (P) => TCA (S)	1	CCA (P) => TCA (S)	1	CCA (P) => TCA (S)	1	CCA (P) => TCA (S)	1	CCA (P) => TCA (S)	1	CCA (P) => TCA (S)	1	CCA (P) => TCA (S)	1	CCA (P) => TCA (S)	1	CCA (P) => TCA (S)	1	CCA (P) => TCA (S)	1	CCA (P) => TCA (S)	1
	CCT (P) => CTT (L)	1	CCT (P) => CTT (L)	1	CCT (P) => CTT (L)	1	CCT (P) => CTT (L)	1	CCT (P) => CTT (L)	1	CCT (P) => CTT (L)	1	CCT (P) => CTT (L)	1	CCT (P) => CTT (L)	1	CCT (P) => CTT (L)	1	CCT (P) => CTT (L)	1	CCT (P) => CTT (L)	1	CCT (P) => CTT (L)	1	CCT (P) => CTT (L)	1
atpA	CCC (P) => CTC (L)	1	CCC (P) => CTC (L)	1	CCC (P) => CTC (L)	1	CCC (P) => CTC (L)	1	CCC (P) => CTC (L)	1	CCC (P) => CTC (L)	1	CCC (P) => CTC (L)	1	CCC (P) => CTC (L)	1	CCC (P) => CTC (L)	1	CCC (P) => CTC (L)	1	CCC (P) => CTC (L)	1	CCC (P) => CTC (L)	1	CCC (P) => CTC (L)	1
atpB	GCT (A) => GTT (V)	0.86	GCT (A) => GTT (V)	0.86	GCT (A) => GTT (V)	0.86	GCT (A) => GTT (V)	0.86	GCT (A) => GTT (V)	0.86	GCT (A) => GTT (V)	0.86	GCT (A) => GTT (V)	0.86	GCT (A) => GTT (V)	0.86	GCT (A) => GTT (V)	0.86	GCT (A) => GTT (V)	0.86	GCT (A) => GTT (V)	0.86	GCT (A) => GTT (V)	0.86	GCT (A) => GTT (V)	0.86
	TCG (S) => TTG (L)	1	TCG (S) => TTG (L)	1	TCG (S) => TTG (L)	1	TCG (S) => TTG (L)	1	TCG (S) => TTG (L)	1	TCG (S) => TTG (L)	1	TCG (S) => TTG (L)	1	TCG (S) => TTG (L)	1	TCG (S) => TTG (L)	1	TCG (S) => TTG (L)	1	TCG (S) => TTG (L)	1	TCG (S) => TTG (L)	1	TCG (S) => TTG (L)	1
ccsA	CTT (L) => TTT (F)	0.8	CTT (L) => TTT (F)	0.8	CTT (L) => TTT (F)	0.8	CTT (L) => TTT (F)	0.8	CTT (L) => TTT (F)	0.8	CTT (L) => TTT (F)	0.8	CTT (L) => TTT (F)	0.8	CTT (L) => TTT (F)	0.8	CTT (L) => TTT (F)	0.8	CTT (L) => TTT (F)	0.8	CTT (L) => TTT (F)	0.8	CTT (L) => TTT (F)	0.8	CTT (L) => TTT (F)	0.8
matK	CAT (H) => TAT (Y)	1	CAT (H) => TAT (Y)	1	CAT (H) => TAT (Y)	1	CAT (H) => TAT (Y)	1	CAT (H) => TAT (Y)	1	CAT (H) => TAT (Y)	1	CAT (H) => TAT (Y)	1	CAT (H) => TAT (Y)	1	CAT (H) => TAT (Y)	1	CAT (H) => TAT (Y)	1	CAT (H) => TAT (Y)	1	CAT (H) => TAT (Y)	1	CAT (H) => TAT (Y)	1
	CTT (L) => TTT (F)	0.86	CTT (L) => TTT (F)	0.86	CTT (L) => TTT (F)	0.86	CTT (L) => TTT (F)	0.86	CTT (L) => TTT (F)	0.86	CTT (L) => TTT (F)	0.86	CTT (L) => TTT (F)	0.86	CTT (L) => TTT (F)	0.86	CTT (L) => TTT (F)	0.86	CTT (L) => TTT (F)	0.86	CTT (L) => TTT (F)	0.86	CTT (L) => TTT (F)	0.86	CTT (L) => TTT (F)	0.86
	GCG (A) => GTG (V)	0.86	GCG (A) => GTG (V)	0.86	GCG (A) => GTG (V)	0.86	GCG (A) => GTG (V)	0.86	GCG (A) => GTG (V)	0.86	GCG (A) => GTG (V)	0.86	GCG (A) => GTG (V)	0.86	GCG (A) => GTG (V)	0.86	GCG (A) => GTG (V)	0.86	GCG (A) => GTG (V)	0.86	GCG (A) => GTG (V)	0.86	GCG (A) => GTG (V)	0.86	GCG (A) => GTG (V)	0.86
ndhA	CCT (P) => CTT (L)	1	CCT (P) => CTT (L)	1	CCT (P) => CTT (L)	1	CCT (P) => CTT (L)	1	CCT (P) => CTT (L)	1	CCT (P) => CTT (L)	1	CCT (P) => CTT (L)	1	CCT (P) => CTT (L)	1	CCT (P) => CTT (L)	1	CCT (P) => CTT (L)	1	CCT (P) => CTT (L)	1	CCT (P) => CTT (L)	1	CCT (P) => CTT (L)	1
	ACA (T) => ATA (I)	1	ACA (T) => ATA (I)	1	ACA (T) => ATA (I)	1	ACA (T) => ATA (I)	1	ACA (T) => ATA (I)	1	ACA (T) => ATA (I)	1	ACA (T) => ATA (I)	1	ACA (T) => ATA (I)	1	ACA (T) => ATA (I)	1	ACA (T) => ATA (I)	1	ACA (T) => ATA (I)	1	ACA (T) => ATA (I)	1	ACA (T) => ATA (I)	1
	TCA (S) => TTA (L)	1	TCA (S) => TTA (L)	1	TCA (S) => TTA (L)	1	TCA (S) => TTA (L)	1	TCA (S) => TTA (L)	1	TCA (S) => TTA (L)	1	TCA (S) => TTA (L)	1	TCA (S) => TTA (L)	1	TCA (S) => TTA (L)	1	TCA (S) => TTA (L)	1	TCA (S) => TTA (L)	1	TCA (S) => TTA (L)	1	TCA (S) => TTA (L)	1
	TCC (S) => TTC (F)	1	TCC (S) => TTC (F)	1	TCC (S) => TTC (F)	1	TCC (S) => TTC (F)	1	TCC (S) => TTC (F)	1	TCC (S) => TTC (F)	1	TCC (S) => TTC (F)	1	TCC (S) => TTC (F)	1	TCC (S) => TTC (F)	1	TCC (S) => TTC (F)	1	TCC (S) => TTC (F)	1	TCC (S) => TTC (F)	1	TCC (S) => TTC (F)	1
ndhB	TCA (S) => TTA (L)	1	TCA (S) => TTA (L)	1	TCA (S) => TTA (L)	1	TCA (S) => TTA (L)	1	TCA (S) => TTA (L)	1	TCA (S) => TTA (L)	1	TCA (S) => TTA (L)	1	TCA (S) => TTA (L)	1	TCA (S) => TTA (L)	1	TCA (S) => TTA (L)	1	TCA (S) => TTA (L)	1	TCA (S) => TTA (L)	1	TCA (S) => TTA (L)	1
	CCA (P) => CTA (L)	1	CCA (P) => CTA (L)	1	CCA (P) => CTA (L)	1	CCA (P) => CTA (L)	1	CCA (P) => CTA (L)	1	CCA (P) => CTA (L)	1	CCA (P) => CTA (L)	1	CCA (P) => CTA (L)	1	CCA (P) => CTA (L)	1	CCA (P) => CTA (L)	1	CCA (P) => CTA (L)	1	CCA (P) => CTA (L)	1	CCA (P) => CTA (L)	1
	CAT (H) => TAT (Y)	1	CAT (H) => TAT (Y)	1	CAT (H) => TAT (Y)	1	CAT (H) => TAT (Y)	1	CAT (H) => TAT (Y)	1	CAT (H) => TAT (Y)	1	CAT (H) => TAT (Y)	1	CAT (H) => TAT (Y)	1	CAT (H) => TAT (Y)	1	CAT (H) => TAT (Y)	1	CAT (H) => TAT (Y)	1	CAT (H) => TAT (Y)	1	CAT (H) => TAT (Y)	1
	TCA (S) => TTA (L)	0.8	TCA (S) => TTA (L)	0.8	TCA (S) => TTA (L)	0.8	TCA (S) => TTA (L)	0.8	TCA (S) => TTA (L)	0.8	TCA (S) => TTA (L)	0.8	TCA (S) => TTA (L)	0.8	TCA (S) => TTA (L)	0.8	TCA (S) => TTA (L)	0.8	TCA (S) => TTA (L)	0.8	TCA (S) => TTA (L)	0.8	TCA (S) => TTA (L)	0.8	TCA (S) => TTA (L)	0.8
	CCA (P) => CTA (L)	1	CCA (P) => CTA (L)	1	CCA (P) => CTA (L)	1	CCA (P) => CTA (L)	1	CCA (P) => CTA (L)	1	CCA (P) => CTA (L)	1	CCA (P) => CTA (L)	1	CCA (P) => CTA (L)	1	CCA (P) => CTA (L)	1	CCA (P) => CTA (L)	1	CCA (P) => CTA (L)	1	CCA (P) => CTA (L)	1	CCA (P) => CTA (L)	1
	TCT (S) => TTT (F)	1	TCT (S) => TTT (F)	1	TCT (S) => TTT (F)	1	TCT (S) => TTT (F)	1	TCT (S) => TTT (F)	1	TCT (S) => TTT (F)	1	TCT (S) => TTT (F)	1	TCT (S) => TTT (F)	1	TCT (S) => TTT (F)	1	TCT (S) => TTT (F)	1	TCT (S) => TTT (F)	1	TCT (S) => TTT (F)	1	TCT (S) => TTT (F)	1
	TCA (S) => TTA (L)	1	TCA (S) => TTA (L)	1	TCA (S) => TTA (L)	1	TCA (S) => TTA (L)	1	TCA (S) => TTA (L)	1	TCA (S) => TTA (L)	1	TCA (S) => TTA (L)	1	TCA (S) => TTA (L)	1	TCA (S) => TTA (L)	1	TCA (S) => TTA (L)	1	TCA (S) => TTA (L)	1	TCA (S) => TTA (L)	1	TCA (S) => TTA (L)	1
	TCA (S) => TTA (L)	1	TCA (S) => TTA (L)	1	TCA (S) => TTA (L)	1	TCA (S) => TTA (L)	1	TCA (S) => TTA (L)	1	TCA (S) => TTA (L)	1	TCA (S) => TTA (L)	1	TCA (S) => TTA (L)	1	TCA (S) => TTA (L)	1	TCA (S) => TTA (L)	1	TCA (S) => TTA (L)	1	TCA (S) => TTA (L)	1	TCA (S) => TTA (L)	1
	ACC (T) => ATC (I)	1	ACC (T) => ATC (I)	1	ACC (T) => ATC (I)	1	ACC (T) => ATC (I)	1	ACC (T) => ATC (I)	1	ACC (T) => ATC (I)	1	ACC (T) => ATC (I)	1	ACC (T) => ATC (I)	1	ACC (T) => ATC (I)	1	ACC (T) => ATC (I)	1	ACC (T) => ATC (I)	1	ACC (T) => ATC (I)	1	ACC (T) => ATC (I)	1
	CCA (P) => CTA (L)	1	CCA (P) => CTA (L)	1	CCA (P) => CTA (L)	1	CCA (P) => CTA (L)	1	CCA (P) => CTA (L)	1	CCA (P) => CTA (L)	1	CCA (P) => CTA (L)	1	CCA (P) => CTA (L)	1	CCA (P) => CTA (L)	1	CCA (P) => CTA (L)	1	CCA (P) => CTA (L)	1	CCA (P) => CTA (L)	1	CCA (P) => CTA (L)	1
ndhD	ACG (T) => ATG (M)	1	ACG (T) => ATG (M)	1	ACG (T) => ATG (M)	1	ACG (T) => ATG (M)	1	ACG (T) => ATG (M)	1	ACG (T) => ATG (M)	1	ACG (T) => ATG (M)	1	ACG (T) => ATG (M)	1	ACG (T) => ATG (M)	1	ACG (T) => ATG (M)	1	ACG (T) => ATG (M)	1	ACG (T) => ATG (M)	1	ACG (T) => ATG (M)	1
	TCG (S) => TTG (L)	1	TCG (S) => TTG (L)	1	TCG (S) => TTG (L)	1	TCG (S) => TTG (L)	1	TCG (S) => TTG (L)	1	TCG (S) => TTG (L)	1	TCG (S) => TTG (L)	1	TCG (S) => TTG (L)	1	TCG (S) => TTG (L)	1	TCG (S) => TTG (L)	1	TCG (S) => TTG (L)	1	TCG (S) => TTG (L)	1	TCG (S) => TTG (L)	1
	TCA (S) => TTA (L)	1	TCA (S) => TTA (L)	1	TCA (S) => TTA (L)	1	TCA (S) => TTA (L)	1	TCA (S) => TTA (L)	1	TCA (S) => TTA (L)	1	TCA (S) => TTA (L)	1	TCA (S) => TTA (L)	1	TCA (S) => TTA (L)	1	TCA (S) => TTA (L)	1	TCA (S) => TTA (L)	1	TCA (S) => TTA (L)	1	TCA (S) => TTA (L)	1
	TCA (S) => TTA (L)	0.8	TCA (S) => TTA (L)	0.8	TCA (S) => TTA (L)	0.8	TCA (S) => TTA (L)	0.8	TCA (S) => TTA (L)	0.8	TCA (S) => TTA (L)	0.8	TCA (S) => TTA (L)	0.8	TCA (S) => TTA (L)	0.8	TCA (S) => TTA (L)	0.8	TCA (S) => TTA (L)	0.8	TCA (S) => TTA (L)	0.8	TCA (S) => TTA (L)	0.8	TCA (S) => TTA (L)	0.8
ndhF	TCA (S) => TTA (L)	1	TCA (S) => TTA (L)	1	TCA (S) => TTA (L)	1	TCA (S) => TTA (L)	1	TCA (S) => TTA (L)	1	TCA (S) => TTA (L)	1	TCA (S) => TTA (L)	1	TCA (S) => TTA (L)	1	TCA (S) => TTA (L)	1	TCA (S) => TTA (L)	1	TCA (S) => TTA (L)	1	TCA (S) => TTA (L)	1	TCA (S) => TTA (L)	1
	CTT (L) => TTT (F)	1	CTT (L) => TTT (F)	1	CTT (L) => TTT (F)	1	CTT (L) => TTT (F)	1	CTT (L) => TTT (F)	1	CTT (L) => TTT (F)	1	CTT (L) => TTT (F)	1	CTT (L) => TTT (F)	1	CTT (L) => TTT (F)	1	CTT (L) => TTT (F)	1	CTT (L) => TTT (F)	1	CTT (L) => TTT (F)	1	CTT (L) => TTT (F)	1
ndhG	CAT (H) => TAT (Y)	0.8	CAT (H) => TAT (Y)	0.8	CAT (H) => TAT (Y)	0.8	CAT (H) => TAT (Y)	0.8	CAT (H) => TAT (Y)	0.8	CAT (H) => TAT (Y)	0.8	CAT (H) => TAT (Y)	0.8	CAT (H) => TAT (Y)	0.8	CAT (H) => TAT (Y)	0.8	CAT (H) => TAT (Y)	0.8	CAT (H) => TAT (Y)	0.8	CAT (H) => TAT (Y)	0.8	CAT (H) => TAT (Y)	0.8
	ACA (T) => ATA (I)	0.8	ACA (T) => ATA (I)	0.8	ACA (T) => ATA (I)	0.8	ACA (T) => ATA (I)	0.8	ACA (T) => ATA (I)	0.8	ACA (T) => ATA (I)	0.8	ACA (T) => ATA (I)	0.8	ACA (T) => ATA (I)	0.8	ACA (T) => ATA (I)	0.8	ACA (T) => ATA (I)	0.8	ACA (T) => ATA (I)	0.8	ACA (T) => ATA (I)	0.8	ACA (T) => ATA (I)	0.8
petB	CGG (R) => TGG (W)	1	CGG (R) => TGG (W)	1	CGG (R) => TGG (W)	1	CGG (R) => TGG (W)	1	CGG (R) => TGG (W)	1	CGG (R) => TGG (W)	1	CGG (R) => TGG (W)	1	CGG (R) => TGG (W)	1	CGG (R) => TGG (W)	1	CGG (R) => TGG (W)	1	CGG (R) => TGG (W)	1	CGG (R) => TGG (W)	1	CGG (R) => TGG (W)	1
	CCA (P) => CTA (L)	1	CCA (P) => CTA (L)	1	CCA (P) => CTA (L)	1	CCA (P) => CTA (L)	1	CCA (P) => CTA (L)	1	CCA (P) => CTA (L)	1	CCA (P) => CTA (L)	1	CCA (P) => CTA (L)	1	CCA (P) => CTA (L)	1	CCA (P) => CTA (L)	1	CCA (P) => CTA (L)	1	CCA (P) => CTA (L)	1	CCA (P) => CTA (L)	1
petD											GCG (A) => GTG (V)	0.86
petG	TCG (S) => TTG (L)	1	TCG (S) => TTG (L)	1	TCG (S) => TTG (L)	1	TCG (S) => TTG (L)	1	TCG (S) => TTG (L)	1	TCG (S) => TTG (L)	1	TCG (S) => TTG (L)	1	TCG (S) => TTG (L)	1	TCG (S) => TTG (L)	1	TCG (S) => TTG (L)	1	TCG (S) => TTG (L)	1	TCG (S) => TTG (L)	1	TCG (S) => TTG (L)	1
psaI	ACT (T) => ATT (I)	1	ACT (T) => ATT (I)	1	ACT (T) => ATT (I)	1	ACT (T) => ATT (I)	1	ACT (T) => ATT (I)	1	ACT (T) => ATT (I)	1	ACT (T) => ATT (I)	1	ACT (T) => ATT (I)	1	ACT (T) => ATT (I)	1	ACT (T) => ATT (I)	1	ACT (T) => ATT (I)	1	ACT (T) => ATT (I)	1	ACT (T) => ATT (I)	1
psbE	CCT (P) => TCT (S)	1	CCT (P) => TCT (S)	1	CCT (P) => TCT (S)	1	CCT (P) => TCT (S)	1	CCT (P) => TCT (S)	1	CCT (P) => TCT (S)	1	CCT (P) => TCT (S)	1	CCT (P) => TCT (S)	1	CCT (P) => TCT (S)	1	CCT (P) => TCT (S)	1	CCT (P) => TCT (S)	1	CCT (P) => TCT (S)	1	CCT (P) => TCT (S)	1
psbF	TCT (S) => TTT (F)	1	TCT (S) => TTT (F)	1	TCT (S) => TTT (F)	1	TCT (S) => TTT (F)	1	TCT (S) => TTT (F)	1	TCT (S) => TTT (F)	1	TCT (S) => TTT (F)	1	TCT (S) => TTT (F)	1	TCT (S) => TTT (F)	1	TCT (S) => TTT (F)	1	TCT (S) => TTT (F)	1	TCT (S) => TTT (F)	1	TCT (S) => TTT (F)	1
rpl20	TCA (S) => TTA (L)	0.86	TCA (S) => TTA (L)	0.86	TCA (S) => TTA (L)	0.86	TCA (S) => TTA (L)	0.86	TCA (S) => TTA (L)	0.86	TCA (S) => TTA (L)	0.86	TCA (S) => TTA (L)	0.86	TCA (S) => TTA (L)	0.86	TCA (S) => TTA (L)	0.86	TCA (S) => TTA (L)	0.86	TCA (S) => TTA (L)	0.86	TCA (S) => TTA (L)	0.86	TCA (S) => TTA (L)	0.86
rpoA	TCA (S) => TTA (L)	1	TCA (S) => TTA (L)	1	TCA (S) => TTA (L)	1	TCA (S) => TTA (L)	1	TCA (S) => TTA (L)	1	TCA (S) => TTA (L)	1	TCA (S) => TTA (L)	1	TCA (S) => TTA (L)	1	TCA (S) => TTA (L)	1	TCA (S) => TTA (L)	1	TCA (S) => TTA (L)	1	TCA (S) => TTA (L)	1	TCA (S) => TTA (L)	1
					ACG (T) => ATG (M)	0.86
rpoB	TCT (S) => TTT (F)	1	TCT (S) => TTT (F)	1	TCT (S) => TTT (F)	1	TCT (S) => TTT (F)	1	TCT (S) => TTT (F)	1	TCT (S) => TTT (F)	1	TCT (S) => TTT (F)	1	TCT (S) => TTT (F)	1	TCT (S) => TTT (F)	1	TCT (S) => TTT (F)	1	TCT (S) => TTT (F)	1	TCT (S) => TTT (F)	1	TCT (S) => TTT (F)	1
	TCA (S) => TTA (L)	1	TCA (S) => TTA (L)	1	TCA (S) => TTA (L)	1	TCA (S) => TTA (L)	1	TCA (S) => TTA (L)	1	TCA (S) => TTA (L)	1	TCA (S) => TTA (L)	1	TCA (S) => TTA (L)	1	TCA (S) => TTA (L)	1	TCA (S) => TTA (L)	1	TCA (S) => TTA (L)	1	TCA (S) => TTA (L)	1	TCA (S) => TTA (L)	1
	TCG (S) => TTG (L)	1	TCG (S) => TTG (L)	1	TCG (S) => TTG (L)	1	TCG (S) => TTG (L)	1	TCG (S) => TTG (L)	1	TCG (S) => TTG (L)	1	TCG (S) => TTG (L)	1	TCG (S) => TTG (L)	1	TCG (S) => TTG (L)	1	TCG (S) => TTG (L)	1	TCG (S) => TTG (L)	1	TCG (S) => TTG (L)	1	TCG (S) => TTG (L)	1
	CCT (P) => TCT (S)	1	CCT (P) => TCT (S)	1	CCT (P) => TCT (S)	1	CCT (P) => TCT (S)	1	CCT (P) => TCT (S)	1	CCT (P) => TCT (S)	1	CCT (P) => TCT (S)	1	CCT (P) => TCT (S)	1	CCT (P) => TCT (S)	1	CCT (P) => TCT (S)	1	CCT (P) => TCT (S)	1	CCT (P) => TCT (S)	1	CCT (P) => TCT (S)	1
	TCT (S) => TTT (F)	1	TCT (S) => TTT (F)	1	TCT (S) => TTT (F)	1	TCT (S) => TTT (F)	1	TCT (S) => TTT (F)	1	TCT (S) => TTT (F)	1	TCT (S) => TTT (F)	1	TCT (S) => TTT (F)	1	TCT (S) => TTT (F)	1	TCT (S) => TTT (F)	1	TCT (S) => TTT (F)	1	TCT (S) => TTT (F)	1	TCT (S) => TTT (F)	1
	TCA (S) => TTA (L)	0.86	TCA (S) => TTA (L)	0.86	TCA (S) => TTA (L)	0.86	TCA (S) => TTA (L)	0.86	TCA (S) => TTA (L)	0.86	TCA (S) => TTA (L)	0.86	TCA (S) => TTA (L)	0.86	TCA (S) => TTA (L)	0.86	TCA (S) => TTA (L)	0.86	TCA (S) => TTA (L)	0.86	TCA (S) => TTA (L)	0.86	TCA (S) => TTA (L)	0.86	TCA (S) => TTA (L)	0.86
rpoC1	TCA (S) => TTA (L)	1	TCA (S) => TTA (L)	1	TCA (S) => TTA (L)	1	TCA (S) => TTA (L)	1	TCA (S) => TTA (L)	1	TCA (S) => TTA (L)	1	TCA (S) => TTA (L)	1	TCA (S) => TTA (L)	1	TCA (S) => TTA (L)	1	TCA (S) => TTA (L)	1	TCA (S) => TTA (L)	1	TCA (S) => TTA (L)	1	TCA (S) => TTA (L)	1
	CGT (R) => TGT (C)	1	CGT (R) => TGT (C)	1	CGT (R) => TGT (C)	1	CGT (R) => TGT (C)	1	CGT (R) => TGT (C)	1	CGT (R) => TGT (C)	1	CGT (R) => TGT (C)	1	CGT (R) => TGT (C)	1	CGT (R) => TGT (C)	1	CGT (R) => TGT (C)	1	CGT (R) => TGT (C)	1	CGT (R) => TGT (C)	1	CGT (R) => TGT (C)	1
rpoC2	ACT (T) => ATT (I)	0.86	ACT (T) => ATT (I)	0.86	ACT (T) => ATT (I)	0.86	ACT (T) => ATT (I)	0.86	ACT (T) => ATT (I)	0.86	ACT (T) => ATT (I)	0.86	ACT (T) => ATT (I)	0.86	ACT (T) => ATT (I)	0.86	ACT (T) => ATT (I)	0.86	ACT (T) => ATT (I)	0.86	ACT (T) => ATT (I)	0.86	ACT (T) => ATT (I)	0.86	ACT (T) => ATT (I)	0.86
	ACG (T) => ATG (M)	0.86	CCA (P) => TCA (S)	1	ACG (T) => ATG (M)	0.86	ACG (T) => ATG (M)	0.86	CCA (P) => TCA (S)	1	ACG (T) => ATG (M)	0.86	CCA (P) => TCA (S)	1	ACG (T) => ATG (M)	0.86	ACG (T) => ATG (M)	0.86	CCA (P) => TCA (S)	1	ACG (T) => ATG (M)	0.86	ACG (T) => ATG (M)	0.86	ACG (T) => ATG (M)	0.86
	CCA (P) => TCA (S)	1	CGG (R) => TGG (W)	1	CCA (P) => TCA (S)	1	CCA (P) => TCA (S)	1	CGG (R) => TGG (W)	1	CCA (P) => TCA (S)	1	CGG (R) => TGG (W)	1	CCA (P) => TCA (S)	1	CCA (P) => TCA (S)	1	CGG (R) => TGG (W)	1	CCA (P) => TCA (S)	1	CCA (P) => TCA (S)	1	CCA (P) => TCA (S)	1
	CGG (R) => TGG (W)	1	ACT (T) => ATT (I)	1	CGG (R) => TGG (W)	1	CGG (R) => TGG (W)	1	ACT (T) => ATT (I)	1	CGG (R) => TGG (W)	1	ACT (T) => ATT (I)	1	CGG (R) => TGG (W)	1	CGG (R) => TGG (W)	1	ACT (T) => ATT (I)	1	CGG (R) => TGG (W)	1	CGG (R) => TGG (W)	1	CGG (R) => TGG (W)	1
	ACT (T) => ATT (I)	1	ACT (T) => ATT (I)	0.86	ACT (T) => ATT (I)	1	ACT (T) => ATT (I)	1	ACT (T) => ATT (I)	0.86	ACT (T) => ATT (I)	1	ACT (T) => ATT (I)	0.86	ACT (T) => ATT (I)	1	ACT (T) => ATT (I)	1	ACT (T) => ATT (I)	0.86	ACT (T) => ATT (I)	1	ACT (T) => ATT (I)	1	ACT (T) => ATT (I)	1
	ACT (T) => ATT (I)	0.86			ACT (T) => ATT (I)	0.86	ACT (T) => ATT (I)	0.86			ACT (T) => ATT (I)	0.86			ACT (T) => ATT (I)	0.86	ACT (T) => ATT (I)	0.86			ACT (T) => ATT (I)	0.86	ACT (T) => ATT (I)	0.86	ACT (T) => ATT (I)	0.86
rps2	CGT (R) => TGT (C)	0.86	CGT (R) => TGT (C)	0.86	CGT (R) => TGT (C)	0.86	CGT (R) => TGT (C)	0.86	CGT (R) => TGT (C)	0.86	CGT (R) => TGT (C)	0.86	CGT (R) => TGT (C)	0.86	CGT (R) => TGT (C)	0.86	CGT (R) => TGT (C)	0.86	CGT (R) => TGT (C)	0.86	CGT (R) => TGT (C)	0.86	CGT (R) => TGT (C)	0.86	CGT (R) => TGT (C)	0.86
rps14	TCA (S) => TTA (L)	1	TCA (S) => TTA (L)	1	TCA (S) => TTA (L)	1	TCA (S) => TTA (L)	1	TCA (S) => TTA (L)	1	TCA (S) => TTA (L)	1	TCA (S) => TTA (L)	1	TCA (S) => TTA (L)	1	TCA (S) => TTA (L)	1	TCA (S) => TTA (L)	1	TCA (S) => TTA (L)	1	TCA (S) => TTA (L)	1	TCA (S) => TTA (L)	1
	CCG (P) => CTG (L)	1	CCG (P) => CTG (L)	1	CCG (P) => CTG (L)	1	CCG (P) => CTG (L)	1	CCG (P) => CTG (L)	1	CCG (P) => CTG (L)	1	CCG (P) => CTG (L)	1	CCG (P) => CTG (L)	1	CCG (P) => CTG (L)	1	CCG (P) => CTG (L)	1	CCG (P) => CTG (L)	1	CCG (P) => CTG (L)	1	CCG (P) => CTG (L)	1
