# Supplementary material for: Plastid Phylogenomics Provide Evidence to Accept Two New Members of Ligusticopsis (Apiaceae, Angiosperms)
Source: Int J Mol Sci. 2022 Dec 26;24(1):382. doi: 10.3390/ijms24010382 (PMC9820081; doi:10.3390/ijms24010382)
Supplement: Supplementary file 1 [file ijms-24-00382-s001.zip › Table S5.xlsx]

## Sheet: Sheet1
Table S5. The numbers of RNA editing sites distributed in different codon position for P. nanum, P. violaceum and Ligusticopsis species.
Position	Ligusticopsis brachyloba	Ligusticopsis capillacea	Ligusticopsis daucoides	Ligusticopsis hispida	Ligusticopsis integrifolia	Ligusticopsis involucrata	Ligusticopsis modesta	Ligusticopsis oliveriana	Ligusticopsis rechingeriana	Ligusticopsis scapiformis	Ligusticopsis wallichiana	Peucedanum nanum	Peucedanum violaceum
First_codon_position	14	14	14	14	14	14	14	14	14	14	14	14	14
Second_codon_position	44	43	45	44	43	45	43	44	44	43	44	44	44
Third_codon_position	0	0	0	0	0	0	0	0	0	0	0	0	0
Total	58	57	59	58	57	59	57	58	58	57	58	58	58
