# Supplementary material for: Plastid Phylogenomics Provide Evidence to Accept Two New Members of Ligusticopsis (Apiaceae, Angiosperms)
Source: Int J Mol Sci. 2022 Dec 26;24(1):382. doi: 10.3390/ijms24010382 (PMC9820081; doi:10.3390/ijms24010382)
Supplement: Supplementary file 1 [file ijms-24-00382-s001.zip › Table S6.xlsx]

## Sheet: Sheet1
Table S6. The numbers of RNA editing sites presented in genes of plastome for P. nanum, P. violaceum and Ligusticopsis species.
Genes	Ligusticopsis brachyloba	Ligusticopsis capillacea	Ligusticopsis daucoides	Ligusticopsis hispida	Ligusticopsis integrifolia	Ligusticopsis involucrata	Ligusticopsis modesta	Ligusticopsis oliveriana	Ligusticopsis rechingeriana	Ligusticopsis scapiformis	Ligusticopsis wallichiana	Peucedanum nanum	Peucedanum violaceum
accD	4	4	4	4	4	4	4	4	4	4	4	4	4
atpA	1	1	1	1	1	1	1	1	1	1	1	1	1
atpB	2	2	2	2	2	2	2	2	2	2	2	2	2
ccsA	1	1	1	1	1	1	1	1	1	1	1	1	1
matK	3	3	3	3	3	3	3	3	3	3	3	3	3
ndhA	4	4	4	4	4	4	4	4	4	4	4	4	4
ndhB	10	10	10	10	10	10	10	10	10	10	10	10	10
ndhD	4	4	4	4	4	4	4	4	4	4	4	4	4
ndhF	2	2	2	2	2	2	2	2	2	2	2	2	2
ndhG	2	2	2	2	2	2	2	2	2	2	2	2	2
petB	2	2	2	2	2	2	2	2	2	2	2	2	2
petD	0	0	0	0	0	1	0	0	0	0	0	0	0
petG	1	1	1	1	1	1	1	1	1	1	1	1	1
psaI	1	1	1	1	1	1	1	1	1	1	1	1	1
psbE	1	1	1	1	1	1	1	1	1	1	1	1	1
psbF	1	1	1	1	1	1	1	1	1	1	1	1	1
rpl20	1	1	1	1	1	1	1	1	1	1	1	1	1
rpoA	1	1	2	1	1	1	1	1	1	1	1	1	1
rpoB	6	6	6	6	6	6	6	6	6	6	6	6	6
rpoC1	2	2	2	2	2	2	2	2	2	2	2	2	2
rpoC2	6	5	6	6	5	6	5	6	6	5	6	6	6
rps2	1	1	1	1	1	1	1	1	1	1	1	1	1
rps14	2	2	2	2	2	2	2	2	2	2	2	2	2
