# Supplementary material for: Plastid Phylogenomics Provide Evidence to Accept Two New Members of Ligusticopsis (Apiaceae, Angiosperms)
Source: Int J Mol Sci. 2022 Dec 26;24(1):382. doi: 10.3390/ijms24010382 (PMC9820081; doi:10.3390/ijms24010382)
Supplement: Supplementary file 1 [file ijms-24-00382-s001.zip › Table S7.xlsx]

## Sheet: Sheet1
Table S7. Numbers of SSR motifs identified in plastomes of P. nanum, P. violaceum and Ligusticopsis.
Motif	Ligusticopsis brachyloba	Ligusticopsis capillacea	Ligusticopsis daucoides	Ligusticopsis hispida	Ligusticopsis integrifolia	Ligusticopsis involucrata	Ligusticopsis modesta	Ligusticopsis oliveriana	Ligusticopsis rechingeriana	Ligusticopsis scapiformis	Ligusticopsis wallichiana	Peucedanum nanum	Peucedanum violaceum
A/T	37	36	39	33	37	39	32	39	41	38	39	32	32
C/G	2	6	2	3	6	4	4	4	2	5	2	2	2
AT/AT	19	20	21	18	19	19	19	20	23	24	19	18	17
AAT/ATT	2	2	1	2	3	3	3	4	2	3	3	3	3
AAAG/CTTT	1	1	1	1	1	1	1	1	1	1	1	1	1
AAAT/ATTT	5	4	4	3	6	5	5	3	6	4	3	5	5
AAGC/CTTG	0	0	0	0	0	0	0	1	0	0	0	0	0
AAGG/CCTT	1	1	1	1	1	1	1	1	1	1	1	1	1
AATC/ATTG	1	1	1	1	1	1	1	1	1	1	1	1	1
AATT/AATT	0	0	0	1	0	0	0	0	0	1	0	0	0
ACCT/AGGT	2	2	2	2	2	2	2	2	2	2	2	2	2
AAAAT/ATTTT	1	1	1	1	1	1	1	1	2	1	1	1	1
AAATC/ATTTG	0	1	1	1	1	1	1	1	1	1	1	1	1
ACTAG/AGTCT	0	0	1	0	0	0	0	0	0	0	0	0	0
AATATT/AATATT	0	1	0	0	0	0	0	0	0	0	0	0	0
AATTAG/AATTCT	0	0	0	0	0	0	1	0	0	0	0	0	0
ACATAT/ATATGT	0	0	0	0	0	1	0	0	1	0	0	0	0
AGATAT/ATATCT	0	1	1	1	1	1	1	1	1	0	0	0	1
