# Supplementary material for: Plastid Phylogenomics Provide Evidence to Accept Two New Members of Ligusticopsis (Apiaceae, Angiosperms)
Source: Int J Mol Sci. 2022 Dec 26;24(1):382. doi: 10.3390/ijms24010382 (PMC9820081; doi:10.3390/ijms24010382)
Supplement: Supplementary file 1 [file ijms-24-00382-s001.zip › Table S8.xlsx]

## Sheet: Sheet1
Table S8. Sequences of plastomes and ITS obtained from NCBI.
Taxa	GenBank Accession
	Plastome	ITS
Angelica decursiva (Miq.) Franch. & Sav.	KT781591	EU418375
Angelica gigas Nakai	NC_029393	GU395156
Angelica laxifoliata Diels	NC_040122	EU647210
Angelica nitida H.Wolff	MF594405	EU418378
Bupleurum chinense DC	MN893666	EU001334
Bupleurum commelynoideum H.Boissieu	MT162552	GU269874
Chamaesium mallaeanum Farille & S.B.Malla	MN119369	KY744264
Chamaesium viridiflorum (Franch.) H.Wolff ex R.H. Shan	MN119373	KY744260
Changium smyrnioides H.Wolff	MN092718	DQ517340
Chuanminshen violaceum M.L.Sheh & R.H.Shan	KU921430	HQ185256
Hansenia forrestii (H.Wolff) Pimenov & Kljuykov	MT843761	MN049519
Kitagawia terebinthacea (Fisch. ex Trevir.) Pimenov	MT671397	AY548216
Libanotis buchtormensis (Fisch. ex Hornem.) DC.	MZ707534	LC195577
Libanotis spodotrichoma K.T.Fu	MZ707535	LC195506
Ligusticopsis brachyloba (Franch.) Leute	MZ491174	MZ497218
Ligusticopsis capillacea (M.Hiroe) Leute	NC_049051	OL600820
Ligusticopsis daucoides (Franch.) Lavrova ex Pimenov & Kljuykov	MZ532573	MK036591
Ligusticopsis hispida (Franch.) Lavrova & Kljuykov	NC_049053	OL600824
Ligusticopsis integrifolia (H.Wolff) Leute	NC_049055	MZ497219
Ligusticopsis involucrata (Franch.) Lavrova	NC_049054	MT974014
Ligusticopsis modesta (Diels) Leute	OL547615	OL600822
Ligusticopsis oliveriana (H.Boissieu) Lacrova	MZ532570	MK036608
Ligusticopsis rechingeriana Leute	MZ491175	MZ497220
Ligusticopsis scapiformis (H.Wolff) Leute	NC_049057	MT974012
Ligusticopsis wallichiana (DC.) Pimenov & Kljuykov	OL547616	OL600823
Ligusticum acuminatum Franch.	MZ491176	MZ497221
Ligusticum angelicifolium Franch.	OL547614	OL600821
Ligusticum delavayi Franch.	NC_049052	MT974017
Ligusticum jeholense (Nakai & Kitag.) Nakai & Kitag.	MT561037	KJ999437
Ligusticum litangense F.T.Pu	MZ532568	MK036600
Ligusticum nematophyllum (Pimenov & Kljuykov) F.T.Pu & M.F.Watson	MZ532572	MK036607
Ligusticum pteridophyllum Franch.	NC_049056	MZ505394
Ligusticum sinense Oliv.	NC_038088	MH712648
Ligusticum tachiroei (Franch. & Sav.) M. Hiroe & Constance	MZ532564	MK036621
Ligusticum tenuisectum H.Boissieu	MZ491177	MZ497222
Ligusticum tenuissimum (Nakai) Kitag.	NC_029394	KP058314
Ligusticum weberbauerianum Fedde ex H.Wolff	MT843763	MN049520
Ligusticum weberbauerianum Fedde ex H.Wolff	MZ532565	MK036626
Meeboldia delavayi (Franch.) W.Gou & X.J.He	MK993275	MN688997
Peucedanum ampliatum K.T.Fu	OK336475	MH711527
Peucedanum harry-smithii var. grande (K.T.Fu) R.H.Shan & M.G.Sheh	OK336476	JF977795
Peucedanum japonicum Thunb.	OK336477	JF977805
Peucedanum longshengense R.H. Shan & M.L. Sheh	OK336479	KF806572
Peucedanum medicum Dunn	OK336473	KF806573
Peucedanum praeruptorum Dunn	MN016968	DQ132871
Saposhnikovia divaricata (Turcz. ex Ledeb.) Schischk.	MN539269	KX757775
